# Supplementary material for: Optimized Antibacterial Effects in a Designed Mixture of Essential Oils of Myrtus communis, Artemisia herba-alba and Thymus serpyllum for Wide Range of Applications
Source: Foods. 2022 Jan 5;11(1):132. doi: 10.3390/foods11010132 (PMC8750683; doi:10.3390/foods11010132)
Supplement: Supplementary file 1 [file foods-11-00132-s001.zip]

Archive with 1 entries (1 files):
- foods-1476238-supplementary.pdf
